# Supplementary material for: Renal Tubule-Specific Deletion of Nephrocystin 3 (Nphp3) Causes Infantile Nephronophthisis-like Phenotypes in Mice
Source: Int J Mol Sci. 2026 Mar 15;27(6):2687. doi: 10.3390/ijms27062687 (PMC13026956; doi:10.3390/ijms27062687)
Supplement: Supplementary file 1 [file ijms-27-02687-s001.zip]

Archive with 2 entries (2 files):
- supplement 1.pdf
- supplement 2.pdf
